# Supplementary material for: Exploring natural genetic variation in tomato sucrose synthases on the basis of increased kinetic properties
Source: PLoS One. 2018 Oct 29;13(10):e0206636. doi: 10.1371/journal.pone.0206636 (PMC6205638; doi:10.1371/journal.pone.0206636)
Supplement: S1 File — (XLSX) [file pone.0206636.s004.xlsx]

## Sheet: Sheet1
S1 File. Tomato SuSy genes information and their expression in different organs of S. lycopersicum cv Heinz Based on the Tomato eFP Browser by R. Patel with data mode "Absolute"
Gene	Gene ID	Genbank ID	Chromosome	Amino acid	MW (Kda)	PI	Roots	Leaves	Unopened flower buds	Fully opened flowers	Fruits 1cm	Fruits 2cm	Fruits 3cm	Mature green fruit	Breaker fruit	Breaker +10 fruits	eFP browser link
SuSy1	Solyc12g009300	L19762	12	805	92.51	5.94	15.37	2.49	2.91	1.19	1.35	1.18	1.6	0.57	0	0	http://bar.utoronto.ca/~jwaese/Tomato/Tomato_eFPBrowser2.html?primaryGene=Solyc12g009300
SuSy3	Solyc07g042550	AJ011319	7	805	92.59	5.96	909.5	5.35	12.13	33.7	68.94	175.31	124.37	88.33	102.65	102.65	http://bar.utoronto.ca/~jwaese/Tomato/Tomato_eFPBrowser2.html?primaryGene=Solyc07g042550
SuSy4	Solyc09g098590	HM180943	9	812	92.92	5.91	2.69	6.63	16.3	19.54	12.29	17.95	19.64	14.48	12.7	12.7	http://bar.utoronto.ca/~jwaese/Tomato/Tomato_eFPBrowser2.html?primaryGene=Solyc09g098590
SuSy5	Solyc07g042520	XM_004235340	7	803	91.63	5.97	196.8	0.37	0.28	1.23	0.8	0.23	0.25	0.03	0	0	http://bar.utoronto.ca/~jwaese/Tomato/Tomato_eFPBrowser2.html?primaryGene=Solyc07g042520
SuSy6	Solyc03g098290	XM_004243632	3	891	100.75	5.87	9.85	3.28	2.76	1.4	2.14	2.21	1.66	3.28	19.19	19.19	http://bar.utoronto.ca/~jwaese/Tomato/Tomato_eFPBrowser2.html?primaryGene=Solyc03g098290
SuSy7	Solyc02g081300	XM_004232624	2	884	100.69	8.42	15.37	2.49	2.91	1.19	1.35	1.18	1.6	0.57	0	0	http://bar.utoronto.ca/~jwaese/Tomato/Tomato_eFPBrowser2.html?primaryGene=Solyc02g081300
